# Supplementary material for: Nitrosyl-Heme and Heme Iron Intake from Processed Meats in Subjects from the EPIC-Spain Cohort
Source: Nutrients. 2024 Mar 18;16(6):878. doi: 10.3390/nu16060878 (PMC10975172; doi:10.3390/nu16060878)
Supplement: Supplementary file 1 [file nutrients-16-00878-s001.zip]

Archive with 1 entries (1 files):
- nutrients-2911782-supplementary.pdf
